# Supplementary material for: Cell-to-Cell Transmission of HIV-1 and HIV-2 from Infected Macrophages and Dendritic Cells to CD4+ T Lymphocytes
Source: Viruses. 2023 Apr 22;15(5):1030. doi: 10.3390/v15051030 (PMC10222233; doi:10.3390/v15051030)
Supplement: Supplementary file 1 [file viruses-15-01030-s001.zip]

Archive with 1 entries (1 files):
- viruses-2324313-supplementary.pdf
